# Supplementary material for: In Vitro Acquisition of Specific Small Interfering RNAs Inhibits the Expression of Some Target Genes in the Plant Ectoparasite Xiphinema index
Source: Int J Mol Sci. 2019 Jul 3;20(13):3266. doi: 10.3390/ijms20133266 (PMC6651894; doi:10.3390/ijms20133266)
Supplement: Supplementary file 1 [file ijms-20-03266-s001.zip]

Archive with 10 entries (10 files):
- Figure S1 Marmonier IJMS revised MS.pptx
- Figure S2 Marmonier IJMS revised MS.pptx
- Figure S3 Marmonier IJMS revised MS.docx
- Table S1 Marmonier IJMS revised MS.docx
- Table S2 Marmonier IJMS revised MS.docx
- Table S3 IJMS Marmonier revised MS.xlsx
- Table S4 Marmonier IJMS revised MS.docx
- Table S5 Marmonier IJMS revised MS.xlsx
- Table S6 Marmonier IJMS revised MS.docx
- Table S7 Marmonier IJMS revised MS.docx
