# Supplementary material for: In Vitro Acquisition of Specific Small Interfering RNAs Inhibits the Expression of Some Target Genes in the Plant Ectoparasite Xiphinema index
Source: Int J Mol Sci. 2019 Jul 3;20(13):3266. doi: 10.3390/ijms20133266 (PMC6651894; doi:10.3390/ijms20133266)
Supplement: Supplementary file 1 [file ijms-20-03266-s001.zip › Table S3 IJMS Marmonier revised MS.xlsx]

## Sheet: Feuil2
Table S3: Sequences in X. index displaying sequence homology with orthologous sequences in M. javanica or M. incognita
Gene	Accession number and name of species of root-knot nematodes	Accession number in X. index
tubulin	BG736650 Meloidogyne javanica	CV510068 1
		CV509219 1
		CV512156 1
		CV580439
		CV580210
		CV579871
		CV568737
		CV568693
		CV568393
		CV511880
		CV511536
		CV510573
		CV510302
		CV509611
		CV508834
		CV508678
		CV508549
		CV508504
		CV508246
elongation factor 1 α	U94493 Meloidogyne javanica	BK006059
		BK006067
18S	U81578 Meloidogyne incognita	AY687997 2
	AF442193 Meloidogyne javanica	HM921342 2
		JQ026520 2
		HG969306
		HG969305
		JF437918
		AY584243
		AJ437026
		HM921334
		AY430175
1these sequences were the longest sequences displaying homology with the orthologous sequence in M. javanica. They were used to calculate the percentage of sequence identity mentioned in Table 2.
2these sequences are annotated as 18S gene in X. index whereas the other sequences also contain 5.8S or 28S ribosomal RNA sequences. Therefore, these sequences have been used to calculate the percentage of sequence identity mentioned in Table 2.
