# Supplementary material for: In Vitro Acquisition of Specific Small Interfering RNAs Inhibits the Expression of Some Target Genes in the Plant Ectoparasite Xiphinema index
Source: Int J Mol Sci. 2019 Jul 3;20(13):3266. doi: 10.3390/ijms20133266 (PMC6651894; doi:10.3390/ijms20133266)
Supplement: Supplementary file 1 [file ijms-20-03266-s001.zip › Table S5 Marmonier IJMS revised MS.xlsx]

## Sheet: Feuil1
Table S5 : Silencing efficiency of laminin, cystein rich venom protein or piccolo protein genes in X. index
Target gene	Cond.	siRNA	Conc.1	Time2	Viability3	Relative Fold Change in X. index4	SD5	% expression6,7,8,9	p-value10	Ref genes stability11
laminin	1A	L1 + L2 + L3	2 µg	48 h	90/90 (100 %)	0.859	0.05	-14.1	10.12 x 10-2	EF : 18.41 ± 0.18
										TU : 22.29 ± 0.18
										NA : 17.75 ± 0.17
	2B	L1 + L2 + L3	2 µg	48 h	88/90 (97.8 %)	0.219	0.103	-78.1*	2.19 x 10-2	EF : 17.42 ± 0.14
										TU12: 21.34 ± 0.48
										NA : 18.19 ± 0.11
	3C	L1 + L2 + L3	2 µg	48 h	90/90 (100 %)	1.26	0.056	+26.0	22.36 x 10-2	EF : 19.67 ± 0.09
										TU : 24.19 ± 0.15
										NA : 17.86 ± 0.19
cystein rich venom protein	1A	V1 + V2 + V3	2 µg	48 h	90/90 (100 %)	0.784	0.039	-21.6	9.21 x 10-2	EF : 18.41 ± 0.18
										TU : 22.29 ± 0.18
										NA : 17.75 ± 0.17
	2B	V1 + V2 + V3	2 µg	48 h	90/90 (100 %)	1.047	0.06	+4.7	53.01 x 10-2	EF : 17.42 ± 0.14
										TU12: 21.34 ± 0.48
										NA : 18.19 ± 0.11
	3C	V1 + V2 + V3	2 µg	48 h	90/90 (100 %)	1.553	0.085	+55.3**	0.20 x 10-2	EF : 19.67 ± 0.09
										TU : 24.19 ± 0.15
										NA : 17.86 ± 0.19
piccolo protein	1A	P1 + P2 + P3	2 µg	48 h	90/90 (100 %)	0.662	0.025	-33.8**	0.28 x 10-2	EF : 18.41 ± 0.18
										TU : 22.29 ± 0.18
										NA : 17.75 ± 0.17
	2B	P1 + P2 + P3	2 µg	48 h	90/90 (100 %)	0.849	0.126	-15.1	34.01 x 10-2	EF : 17.42 ± 0.14
										TU12: 21.34 ± 0.48
										NA : 18.19 ± 0.11
	3C	P1 + P2 + P3	2 µg	48 h	90/90 (100 %)	0.71	0.038	-29.0*	1.25 x 10-2	EF : 19.67 ± 0.09
										TU : 24.19 ± 0.15
										NA : 17.86 ± 0.19
	4D	P1 + P2 + P3	2 µg	48 h	90/90 (100 %)	0.992	0.099	-0.8	96.40 x 10-2	EF : 18.58 ± 0.18
										TU : 22.12 ± 0.07
										NA12: 19.60 ± 0.34
	5E	P1 + P2 + P3	2 µg	48 h	90/90 (100 %)	0.733	0.020	-26.7*	2.70 x 10-2	EF : 17.08 ± 0.08
										TU : 20.86 ± 0.10
										NA : 17.41 ± 0.11
	6F	P1 + P2 + P3	2 µg	48 h	90/90 (100 %)	0.881	0.018	-11.9*	1.53 x 10-2	EF : 18.21 ± 0.07
										TU : 21.36 ± 0.06
										NA : 18.40 ± 0.03
	7G	P1 + P2 + P3	2 µg	48 h	90/90 (100 %)	1.369	0.047	+36.9**	0.57 x 10-2	EF : 19.16 ± 0.24
										TU : 22.66 ± 0.29
										NAl: 18.94 ± 0.36
	8D	P1 + P2 + P3	2 µg	72 h	90/90 (100 %)	0.641	0.035	-35.9*	2.20 x 10-2	EF : 18.58 ± 0.18
										TU : 22.12 ± 0.07
										NA12: 19.60 ± 0.34
	9E	P1 + P2 + P3	2 µg	72 h	89/90 (98.9 %)	1.167	0.040	+16.7*	1.42 x 10-2	EF : 17.08 ± 0.08
										TU : 20.86 ± 0.10
										NA : 17.41 ± 0.11
	10H	P1 + P2 + P3	6 µg	48 h	89/90 (98.9 %)	1.204	0.022	+20.4**	0.33 x 10-2	EF : 18.77 ± 0.16
										TU : 22.24 ± 0.29
										NA12: 18.54 ± 0.34
	11G	P1 + P2 + P3	6 µg	48 h	89/90 (98.9 %)	0.852	0.026	-14.8**	0.69 x 10-2	EF : 19.16 ± 0.24
										TU : 22.66 ± 0.29
										NA12: 18.94 ± 0.36
	12H	P1 + P2 + P3	0.66 µg	48 h	89/90 (98.9 %)	0.933	0.031	-6.7	12.19 x 10-2	EF : 18.77 ± 0.16
										TU : 22.24 ± 0.29
										NA12: 18.54 ± 0.34
	13G	P1 + P2 + P3	0.66 µg	48 h	89/90 (98.9 %)	0.829	0.022	-17.1**	0.64 x 10-2	EF : 19.16 ± 0.24
										TU : 22.66 ± 0.29
										NA12: 18.94 ± 0.36
	14I	P1	2 µg	48 h	90/90 (100 %)	0.449	0.044	-55.1*	4.21 x 10-2	EF : 17.49 ± 0.03
										TU : 21.05 ± 0.15
										NA : 18.43 ± 0.10
	15J	P1	2 µg	48 h	89/90 (98.9 %)	1.224	0.045	+22.4*	1.7 x 10-2	EF : 17.42 ± 0.06
										TU : 21.05 ± 0.08
										NA : 18.10 ± 0.08
	16K	P1	2 µg	48 h	88/90 (97.8 %)	1.173	0.022	+17.3*	1.1 x 10-2	EF : 17.33 ± 0.08
										TU : 21.14 ± 0.15
										NA : 17.91 ± 0.12
	17I	P2	2 µg	48 h	89/90 (98.9 %)	1.554	0.020	+55.4	10.15 x 10-2	EF : 17.49 ± 0.03
										TU : 21.05 ± 0.15
										NA : 18.43 ± 0.10
	18J	P2	2 µg	48 h	90/90 (100 %)	0.903	0.014	-9.7	5.5 x 10-2	EF : 17.42 ± 0.06
										TU : 21.05 ± 0.08
										NA : 18.10 ± 0.08
	19K	P2	2 µg	48 h	90/90 (100 %)	1.272	0.024	+27.2***	0.22 x 10-2	EF : 17.33 ± 0.08
										TU : 21.14 ± 0.15
										NA : 17.91 ± 0.12
	20I	P3	2 µg	48 h	89/90 (98.9 %)	1.191	0.052	+19.8	5.10 x 10-2	EF : 17.49 ± 0.03
										TU : 21.05 ± 0.15
										NA : 18.43 ± 0.10
	21J	P3	2 µg	48 h	90/90 (100 %)	0.953	0.017	-4.7	20.02 x 10-2	EF : 17.42 ± 0.06
										TU : 21.05 ± 0.08
										NA : 18.10 ± 0.08
	22K	P3	2 µg	48 h	89/90 (98.9 %)	1.198	0.030	+19.8**	0.90 x 10-2	EF : 17.33 ± 0.08
										TU : 21.14 ± 0.15
										NA : 17.91 ± 0.12
1siRNA concentration in the artificial medium
2incubation time of the nematodes X. index in the medium containing the siRNA
3viability of the nematodes at the end of the experiment. Number of nematodes alive/total of nematodes observed. In brackets, the percentage of viability.
4relative fold change in mRNA accumulation ± standard deviation (SD) of technical triplicates; In brackets, the level of expression compared to nematodes soaked in control siRNA (with no target of X. index genome). Each result corresponds to one pool of 90 X. index.
5standard deviation of technical triplicates
6level of gene expression compared to nematodes soaked in control siRNA (with no target in X. index genome). Each result corresponds to one pool of 90 X. index.
7p-value of Student's t-test
8reference genes stability determined by the ∆CT ± standard deviation of technical triplicates. EF: elongation factor; TU: tubulin; NA: GADH/NADH.
9in bold, samples of nematodes in which reduction of accumulation of the target mRNA was observed.
10asterisks indicate significant differences between nematodes fed with the negative-control siRNA and nematodes that have acquired specific siRNA molecules (Student’s t-test). * p-value < 0.05 ; ** p-value <0.01 ; *** p-value < 0.001.
11in bold and grey, samples of nematodes exhibiting a significant reduction in the accumulation of the target mRNA.
12unstable reference genes (SD≥30). These genes were not considered in the corresponding experiments.
